# Supplementary material for: Biological Function of Prophage-Related Gene Cluster ΔVpaChn25_RS25055~ΔVpaChn25_0714 of Vibrio parahaemolyticus CHN25
Source: Int J Mol Sci. 2024 Jan 23;25(3):1393. doi: 10.3390/ijms25031393 (PMC10855970; doi:10.3390/ijms25031393)
Supplement: Supplementary file 1 [file ijms-25-01393-s001.zip]

Archive with 1 entries (1 files):
- ijms-2799544-supplementary.pdf
